# Supplementary material for: From Food Waste to Sustainable Agriculture: Nutritive Value of Potato By-Product in Total Mixed Ration for Angus Bulls
Source: Foods. 2024 Aug 30;13(17):2771. doi: 10.3390/foods13172771 (PMC11394973; doi:10.3390/foods13172771)
Supplement: Supplementary file 1 [file foods-13-02771-s001.zip]

Archive with 1 entries (1 files):
- foods-3168882-supplementary.pdf
